# Supplementary material for: A governance perspective on agri-environmental schemes: Actors, roles, and barriers
Source: Ambio. 2025 Apr 19;54(11):1867–84. doi: 10.1007/s13280-025-02182-0 (PMC12480316; doi:10.1007/s13280-025-02182-0)
Supplement: Supplementary file 1 — Supplementary file1 (XLSX 50 kb) [file 13280_2025_2182_MOESM1_ESM.xlsx]

## Sheet: METADATA
Ambio Supplementary information This supplementary information has not been peer reviewed Title: Agri-environmental schemes performance: the effect of the multi-level governance Appendix S3 Research data This excel provides all the steps that the research team has conducted while analyzing the data on barriers collected during the 18 semi-directed interviews during the period 03/2023 - 08/2023. T…

## Sheet: RAW DATA -->
Raw data

## Sheet: Raw data - saturation
Info: this table provides the list of barriers as mentioned during the interviews conducted between March and August 2023. Each row provides: the ID of the interview, the actor's type of the interviewee, the barrier, the date of the interview and the type of occurence of the barrier (i.e. mentioned for the first time, already mentioned). The last column allowed the research team to identify the s…
Interview ID	Actor's type	Barrier	Date of interview	Occurence of the barrier
1	Local association	Difficulties integrating cereals and vegetables in the production cycle	2023-03-30	First time
2	Regional administration	Mismatch between the geographical scale of the area under which the action is carried and where the action would be the most efficient (parcel vs territorial actions)	2023-04-21	First time
2	Regional administration	Limited (and unstable) financial resources for advising and supporting activities	2023-04-21	First time
2	Regional administration	Unstable and (often) changing political priorities	2023-04-21	First time
2	Regional administration	Lack of multi-disciplinary skills and knowledge to advise on (feasible) farming practices to protect biodiversity	2023-04-21	First time
2	Regional administration	Divergent political vision of key policy actor	2023-04-21	First time
3	Regional Natural Park	Lack of territorial planning and ‘reality check’ while defining fundings schemes	2023-05-16	First time
3	Regional Natural Park	The role of penalties in the voluntary subsidies schemes	2023-05-16	First time
3	Regional Natural Park	Productivist mindset as dominant mindset for farmers (and other actors of the agri-food system)	2023-05-16	First time
3	Regional Natural Park	Limited (and unstable) financial resources to implement subsidized farming practices (e.g. AECMs)	2023-05-16	Already mentioned
3	Regional Natural Park	Exclusion of some targeted population (e.g. farmers) due to the design of territorial policy (e.g. PAEC)	2023-05-16	First time
3	Regional Natural Park	Limited coordination amongst different territorial initiatives (e.g. PAEC) to implement a sound and effective territorial policy	2023-05-16	First time
3	Regional Natural Park	Limited inclusion in territorial strategies of feedbacks coming from actors implementing territorial strategies	2023-05-16	First time
4	Regional agency	Limited coordination between territorial initiatives (both public and private)	2023-05-17	First time
5	NGO/Local association	Limited coordination between territorial initiatives (both public and private)	2023-05-17	Already mentioned
5	NGO/Local association	Limited (and unstable) financial resources to implement subsidized farming practices (e.g. AECMs)	2023-05-17	Already mentioned
5	NGO/Local association	Contradictory approach of public initiatives (which favour actions at plot level) and private initiatives (which favour actions at food product level)	2023-05-17
5	NGO/Local association	Lack of communication between private and public sector on i) respective goals ii) short, mid and long-term strategies, iii) initiatives in which both sector invest to achieve their goals	2023-05-17	First time
6	Agricultural Chamber	Difficulties in intergrating AECM in the farm management	2023-05-22	First time
6	Agricultural Chamber	Lack of attention on building sense of belongingness, under a more bottom-up approach	2023-05-22	First time
6	Agricultural Chamber	The role of penalties in the voluntary subsidies schemes	2023-05-22	Already mentioned
6	Agricultural Chamber	High responsabilities given to farmers to maintain public goods (e.g. healthy ecosystems)	2023-05-22	First time
6	Agricultural Chamber	Conflicting timescale of action between policy level and farming level	2023-05-22	First time
6	Agricultural Chamber	Exclusion of some targeted population (e.g. farmers) due to the design of territorial policy (e.g. PAEC)	2023-05-22	Already mentioned
6	Agricultural Chamber	Limited coordination amongst different territorial initiatives (e.g. PAEC) to implement a sound and effective territorial policy	2023-05-22	Already mentioned
6	Agricultural Chamber	Limited inclusion in territorial strategies of feedbacks coming from actors implementing territorial strategies	2023-05-22	Already mentioned
6	Agricultural Chamber	Complexity of administrative burden (i.e. subsidies' dossiers)	2023-05-22	First time
6	Agricultural Chamber	List of actions and requirement within AECMs (and other subsidies schemes) are sometimes not realistic	2023-05-22	First time
7	Regional administration	List of actions and requirement within AECMs (and other subsidies schemes) are sometimes not realistic	2023-06-02	Already mentioned
7	Regional administration	Limited (and unstable) financial resources for advising and supporting activities	2023-06-02	Already mentioned
7	Regional administration	Limited coordination amongst actors of some value chains to provide coherent decision-making towards biodiversity protection	2023-06-02	First time
8	Regional administration	Divergent political vision of key policy actor	2023-06-13	Already mentioned
8	Regional administration	Lack of coherence between policy objectives and policy tools	2023-06-13	First time
8	Regional administration	Limited coordination between territorial initiatives (both public and private)	2023-06-13	Already mentioned
8	Regional administration	Limited coordination between administrative and bidgetary responsibilities within territorial initiatives	2023-06-13	First time
9	Regional Council	Lack of political coherence	2023-06-14	First time
9	Regional Council	Lack of attention on building sense of belongingness, under a more bottom-up approach	2023-06-14	Already mentioned
9	Regional Council	High responsibilities given to farmers to maintain public goods (e.g. healthy ecosystems)	2023-06-14	Already mentioned
9	Regional Council	Unstable and (often) changing political priorities	2023-06-14	Already mentioned
9	Regional Council	Limited technical knowledge (on agriculture and biodiversity protection) of political decision-makers	2023-06-14	First time
9	Regional Council	Lack of multi-disciplinary skills and knowledge to advise on (feasible) farming practices to protect biodiversity	2023-06-14	Already mentioned
9	Regional Council	Lack of coordination of financial resources across different (public and/or private) actors	2023-06-14	First time
9	Regional Council	Limited flexibility of national strategies and policies to heterogeneous territorial needs	2023-06-14	First time
9	Regional Council	Limited coordination between territorial initiatives (both public and private)	2023-06-14	Already mentioned
9	Regional Council	Reticence of farmers to risk	2023-06-14	First time
10	Control & payment Agency	The role of penalties in the voluntary subsidies schemes	2023-06-19	Already mentioned
10	Control & payment Agency	Limited (and unstable) financial resources to implement subsidized farming practices (e.g. AECMs)	2023-06-19	Already mentioned
10	Control & payment Agency	Delays in disbursement of subsidies	2023-06-19	First time
10	Control & payment Agency	Complexity of administrative burden (i.e. subsidies' dossiers)	2023-06-19	Already mentioned
10	Control & payment Agency	Delay in sharing information related to the technical requirement related to subsidies schemes (which farming practices for MAEC)	2023-06-19	First time
10	Control & payment Agency	List of actions and requirement within AECMs (and other subsidies schemes) are sometimes not realistic	2023-06-19	Already mentioned
11	Regional Agencies	Lack of political coherence	2023-06-23	Already mentioned
11	Regional Agencies	Lack of coherence between policy objectives and policy tools	2023-06-23	Already mentioned
11	Regional Agencies	Mismatch between the geographical scale of the area under which the action is carried and where the action would be the most efficient (parcel vs territorial actions)	2023-06-23	Already mentioned
11	Regional Agencies	Lack of trust by banks and other investments actors in alternative agricultural practices	2023-06-23	First time
11	Regional Agencies	Limited effectiveness and feasibility of some private initiatives (e.g. standards, labels and price premium)	2023-06-23	First time
11	Regional Agencies	Restrictions to funding allocations (e.g. quota to advisory funding per farmer)	2023-06-23	First time
11	Regional Agencies	Limited technical knowledge (on agriculture and biodiversity protection) of political decision-makers	2023-06-23	Already mentioned
11	Regional Agencies	Limited understanding of the effectiveness of subsidies (e.g. MAEC)	2023-06-23	First time
11	Regional Agencies	Lack of multi-disciplinary skills and knowledge to advise on (feasible) farming practices to protect biodiversity	2023-06-23	Already mentioned
12	Regional administration	Integration between livestock and crop chain is difficult	2023-07-04	First time
12	Regional administration	Difficulties in intergrating AECM in the farm management	2023-07-04	Already mentioned
12	Regional administration	Limited inclusion in territorial strategies of feedbacks coming from actors implementing territorial strategies	2023-07-04	Already mentioned
12	Regional administration	Complexity of administrative burden (i.e. subsidies' dossiers)	2023-07-04	Already mentioned
12	Regional administration	List of actions and requirement within AECMs (and other subsidies schemes) are sometimes not realistic	2023-07-04	Already mentioned
12	Regional administration	Reticence of farmers to risk	2023-07-04	Already mentioned
13	Cooperative	Complexity of administrative burden (i.e. subsidies' dossiers)	2023-07-11	Already mentioned
13	Cooperative	Reticence of farmers to risk	2023-07-11	Already mentioned
13	Cooperative	Limited technical knowledge required to implement at farming practices both environmental and economically performing	2023-07-11	First time
13	Cooperative	Limited (and unstable) financial resources to implement subsidized farming practices (e.g. AECMs)	2023-07-11	Already mentioned
14	Local association	Unbalanced representitiveness of advocacy group in the decision-making process	2023-07-25	First time
14	Local association	The unbalanced power of some advocacy groups	2023-07-25	First time
14	Local association	The (lack) of support to some objectives amongst national strategies	2023-07-25	First time
14	Local association	Conflicting timescale of action between policy level and farming level	2023-07-25	Already mentioned
15	Agricultural Chamber	Limited (and unstable) financial resources for advising and supporting activities	2023-07-25	Already mentioned
15	Agricultural Chamber	Limited efforts in integrating evaluation & monitoring process at farm level (e.g. multitude of diagnostics)	2023-07-25	First time
15	Agricultural Chamber	Complexity of administrative burden (i.e. subsidies' dossiers)	2023-07-25	Already mentioned
16	Local association	Lack of political coherence	2023-08-17	Already mentioned
16	Local association	Administrative burden is higher for the local associations with high environmental expertise	2023-08-17	First time
16	Local association	Limited technical knowledge required to implement at farming practices both environmental and economically performing	2023-08-17	Already mentioned
		SATURATION POINT
17	Cooperative	Lack of territorial planning and ‘reality check’ while defining fundings schemes	2023-08-30	Already mentioned
17	Cooperative	Limited coordination between territorial initiatives (both public and private)	2023-08-30	Already mentioned

## Sheet: DATA CLEANING -->
Data cleaning

## Sheet: Step 1 - Data merging
Info: this table provides the information on the data merging. To provide a list of barriers, that gives maximum level of information with minimum number of repetitions, a merging technique was adopted. The merging is described in column D, E, F (green columns). The first provide information on which barriers were merged and which not, the second one list the naming of the barriers (i.e. a rephra…
Raw	Actors' type	Frequency	Merging ID	Merged barrier/rephrased barrier	Reasoning for merging or rephrasing
Lack of territorial planning and ‘reality check’ while defining fundings schemes	Regional Natural Park Cooperative	2	1	Low compatibility of some AES with current farming practices	All four barriers formulation by actors referred somehow to a common issue. The level of granularity of our analysis of barriers, do not account for specifics of each farming practices (e.g. cereals, cattle management), but aims for understanding if common misfunctioning pathways.
Integration between livestock and crop chain is difficult	Regional administration	1	1	Low compatibility of some AES with current farming practices	All four barriers formulation by actors referred somehow to a common issue. The level of granularity of our analysis of barriers, do not account for specifics of each farming practices (e.g. cereals, cattle management), but aims for understanding if common misfunctioning pathways.
Difficulties integrating cereals and vegetables in the production cycle	Local association	1	1	Low compatibility of some AES with current farming practices	All four barriers formulation by actors referred somehow to a common issue. The level of granularity of our analysis of barriers, do not account for specifics of each farming practices (e.g. cereals, cattle management), but aims for understanding if common misfunctioning pathways.
Difficulties in intergrating AECM in the farm management	Agricultural chamber Regional administration	2	1	Low compatibility of some AES with current farming practices	All four barriers formulation by actors referred somehow to a common issue. The level of granularity of our analysis of barriers, do not account for specifics of each farming practices (e.g. cereals, cattle management), but aims for understanding if common misfunctioning pathways.
Divergent political vision of key policy actor	Regional administration	1	2	Lack of coherence of policy objectives versus long-term vision of local and regional development	Both barriers refer to a common idea of (lack) of coherency, objectives and visions of actors are related one another.
Lack of political coherence	Regional Council Regional agency Local association	3	2	Lack of coherence of policy objectives versus long-term vision of local and regional development	Both barriers refer to a common idea of (lack) of coherency, objectives and visions of actors are related one another
Unbalanced representitiveness of advocacy group in the decision-making process	Local association	1	3	Unbalanced representativeness of advocacy and lobbying groups in the policy decision-making process	The three barriers refer to the unbalances in power & advocacy groups
The unbalanced power of some advocacy groups	Local association	1	3	Unbalanced representativeness of advocacy and lobbying groups in the policy decision-making process	The three barriers refer to the unbalances in power & advocacy groups
The (lack) of support to some objectives amongst national strategies	Local association	1	4	Lack of coherence between policy objectives and policy tools	This barriers is a subjective reformulation of the other
Lack of coherence between policy objectives and policy tools	Regional administration Regional agency	2	4	Lack of coherence between policy objectives and policy tools
Limited coordination between territorial initiatives (both public and private)	Regional administration Regional Council	2	5	Limited coordination across local and regional initiatives complementary to AES	These three barriers are very similar and refer to the main core issue
Limited coordination amongst different territorial initiatives (e.g. PAEC) to implement a sound and effective territorial policy	Regional Natural Park Agricultural chamber	2	5	Limited coordination across local and regional initiatives complementary to AES	These three barriers are very similar and refer to the main core issue
Lack of coordination of financial resources across different (public and/or private) actors	Regional Council	1	5	Limited coordination across local and regional initiatives complementary to AES	These three barriers are very similar and refer to the main core issue
Limited efforts in integrating evaluation & monitoring process at farm level (e.g. multitude of diagnostics)	Agricultural chamber Control & payment Agency	2	7	Complex and time-consuming administrative tasks for subsidies-related documents for both farmers and public administrations	These three barriers refer to the same resulting output
Complexity of administrative burden (i.e. subsidies' dossiers)	Agricultural chamber Regional administration	3	7	Complex and time-consuming administrative tasks for subsidies-related documents for both farmers and public administrations	These three barriers refer to the same resulting output
Administrative burden is higher for the local associations with high environmental expertise	Local association	1	7	Complex and time-consuming administrative tasks for subsidies-related documents for both farmers and public administrations	These three barriers refer to the same resulting output
List of actions and requirement within AECMs (and other subsidies schemes) are sometimes not realistic	Agricultural chamber Control & payment Agency Regional administration	3	N/A	Non realistic AES set of requirements to be implemented at farm level	All five barriers formulation by actors referred somehow to a common issue. The level of granularity of our analysis of barriers, do not account for specifics of each farming practices (e.g. cereals, cattle management), but aims for understanding if common misfunctioning pathways.
Lack of communication between private and public sector on i) respective goals ii) short, mid and long-term strategies, iii) initiatives in which both sector invest to achieve their goals	NGO/Local association	1	N/A	Limited communication between private and public actors of local and regional initiatives	Rephrasing for clarity
Mismatch between the geographical scale of the area under which the action is carried and where the action would be the most efficient (parcel vs territorial actions)	Regional administration Regional agency	1	N/A	Lack of environmental effectiveness of AES due to spatial mismatch	Rephrasing for clarity
Lack of attention on building sense of belongingness, under a more bottom-up approach	Regional Council Agricultural chamber	2	N/A	Lack of bottom-up approach in policy design (e.g. farmers inclusion in policy decision-making)	Rephrasing for clarity
Limited technical knowledge required to implement at farming practices both environmental and economically performing	Local association	1	N/A	Limited knowledge of farming practices that are environmental and economically performing	Rephrasing for clarity
High responsibilities given to farmers to maintain public goods (e.g. healthy ecosystems)	Agricultural chamber Regional Council	2	N/A
Lack of trust by banks and other investments actors in alternative agricultural practices	Regional agency	1	N/A	Lack of trust by banks and other investments actors in environmental friendly farming practices	Rephrasing for clarity
The role of penalties in the voluntary subsidies schemes	Agricultural chamber Control & payment Agency Regional natural park	3	N/A	Discouragement to adoption due to penalties in case of failure/irregularity of practice implementation	Rephrasing for clarity
Productivist mindset as dominant mindset for farmers (and other actors of the agri-food system)	Regional Natural Park	1	N/A	Productivity mindset as dominant mindset for farmers (and other actors of the agri-food system)	Rephrasing for clarity
Conflicting timescale of action between policy level and farming level	Agricultural chamber Local association	2	N/A
Limited (and unstable) financial resources to implement subsidized farming practices (e.g. AECMs)	Regional natural park NGO/Local association Control & payment Agency Cooperative	4	N/A	Limited (and unstable) financial resources for AES implementation	Rephrasing for clarity
Limited effectiveness and feasibility of some private initiatives (e.g. standards, labels and price premium)	Regional agency	1	N/A	Limited impact of market tools (e.g. price premium, standards, labels)	Rephrasing for clarity
Limited (and unstable) financial resources for advising and supporting activities	Regional administration Agricultural chamber	2	N/A
Restrictions to funding allocations (e.g. quota to advisory funding per farmer)	Regional agency	1	N/A
Unstable and (often) changing political priorities	Regional administration Regional Council	2	N/A
Limited technical knowledge (on agriculture and biodiversity protection) of political decision-makers	Regional Council Regional agency Local association	2	N/A	Limited knowledge on environmental issues among policy makers and elected members	Rephrasing for clarity
Limited understanding of the effectiveness of subsidies (e.g. MAEC)	Regional agency	1	N/A	Limited knowledge of the effectiveness of AES, due to insufficient evaluation and science-based evidence	Rephrasing for clarity
Lack of multi-disciplinary skills and knowledge to advise on (feasible) farming practices to protect biodiversity	Regional administration Regional Council Regional agency Cooperative	4	N/A
Limited flexibility of national strategies and policies to heterogeneous territorial needs	Regional Council	1	N/A
Delays in disbursement of subsidies	Control & payment Agency	1	N/A	Delays in AES subsidies disbursement to farmers	Rephrasing for clarity
Contradictory approach of public initiatives (which favour actions at plot level) and private initiatives (which favour actions at food product level)	NGO/Local association	1	N/A	Lack of coherent environmental approach across local and regional initiatives	Rephrasing for clarity
Exclusion of some targeted population (e.g. farmers) due to the design of territorial policy (e.g. PAEC)	Regional Natural Park	2	N/A	Potential exclusion of farmers due to the AES policy design	Rephrasing for clarity
Delay in sharing information related to the technical requirement related to subsidies schemes (which farming practices for MAEC)	Control & payment Agencies	1	N/A	Delayed provision to farmers of technical information on AES set of requirements	Rephrasing for clarity
Limited inclusion in territorial strategies of feedbacks coming from actors implementing territorial strategies	Regional Natural Park Agricultural chamber Regional administration	3	N/A	Limited bottom up feedback loops between policy implementation and policy design	Rephrasing for clarity
Limited coordination between administrative and uidgetary responsibilities within territorial initiatives	Regional administration	1	N/A	Limited coordination between administrative and budgetary responsibilities across public administration actors	Rephrasing for clarity
Reticence of farmers to risk	Regional administration Regional Council	2	N/A	Reticence of farmers to additional risks linked to AES	Rephrasing for clarity

## Sheet: Step 2 - Data categorization
Info: This table provides the information on the categorization of barriers. The research team has organized one meeting to revise the full list of barriers (as provided in step 1) and have agreed on eight categories under which they would be clustered.
Category	Barrier	Frequency
Technical	Complex and time-consuming administrative tasks for subsidies-related documents for both farmers and public administrations	5
Technical	Non realistic AES set of requirements to be implemented at farm level	3
Power dynamics	Unbalanced representativeness of advocacy and lobbying groups in the policy decision-making process	1
Organizational	Low compatibility of some AES with current farming practices	5
Organizational	Lack of environmental effectiveness of AES due to spatial mismatch	1
Organizational	Delays in AES subsidies disbursement to farmers	1
Organizational	Limited coordination across local and regional initiatives complementary to AES	4
Organizational	Lack of coherent environmental approach across local and regional initiatives	1
Organizational	Potential exclusion of farmers due to the AES policy design	2
Organizational	Delayed provision to farmers of technical information on AES set of requirements	1
Knowledge	Limited knowledge of the effectiveness of AES, due to insufficient evaluation and science-based evidence	1
Knowledge	Limited knowledge on environmental issues among policy makers and elected members	2
Knowledge	Limited knowledge of farming practices that are environmental and economically performing	1
Knowledge	Lack of multi-disciplinary skills and knowledge to advise on (feasible) farming practices to protect biodiversity	4
Institutional	Limited bottom up feedback loops between policy implementation and policy design	3
Institutional	Limited coordination between administrative and budgetary responsibilities across public administration actors	1
Institutional	Lack of coherence between policy objectives and policy tools	3
Institutional	Lack of coherence of policy objectives versus long-term vision of local and regional development	4
Institutional	Restrictions to funding allocations (e.g. quota to advisory funding per farmer)	1
Institutional	Limited flexibility of national strategies and policies to heterogeneous territorial needs	1
Institutional	Unstable and (often) changing political priorities	2
Financial	Limited (and unstable) financial resources for AES implementation	4
Financial	Limited impact of market tools (e.g. price premium, standards, labels)	1
Financial	Limited (and unstable) financial resources for advising and supporting activities	2
Cultural	Limited communication between private and public actors of local and regional initiatives	1
Cultural	Lack of trust by banks and other investments actors in environmental friendly farming practices	1
Cultural	Discouragement to adoption due to penalties in case of failure/irregularity of practice implementation	3
Cultural	High responsabilities given to farmers to maintain public goods (e.g. healthy ecosystems)	2
Cultural	Lack of bottom-up approach in policy design (e.g. farmers inclusion in policy decision-making)	2
Cultural	Productivity mindset as dominant mindset for farmers (and other actors of the agri-food system)	1
Cultural	Conflicting timescale of action between policy level and farming level	2
Cultural	Reticence of farmers to additional risks linked to AES	2

## Sheet: Step 3 - Validation with actors
Info: this table provides the additional barriers (green column C) collected during the focus group held on the 14/11/2023 in Lille with a sub-sample of the interviewees. The focus group was also the opportunity to ensure the second step of data validation.
Category	Barrier (Step 2)	Additional/modified barriers after workshop 14/11/2023	Frequency
Technical		High specialization of value chain and high concentration of transformation machineries and tools	1
Technical	Complex and time-consuming administrative tasks for subsidies-related documents for both farmers and public administrations		5
Technical	Non realistic AES set of requirements to be implemented at farm level		5
Power dynamics/relational		Limited advocacy representativeness of biodiversity protection at the national level	1
Power dynamics/relational	Unbalanced representativeness of advocacy and lobbying groups in the policy decision-making process		1
Organizational	Low compatibility of some AES with current farming practices		5
Organizational	Lack of environmental effectiveness of AES due to spatial mismatch		1
Organizational	Delays in AES subsidies disbursement to farmers		1
Organizational	Limited coordination across local and regional initiatives complementary to AES		4
Organizational	Lack of coherent environmental approach across local and regional initiatives		1
Organizational	Potential exclusion of farmers due to the AES policy design		2
Organizational	Delayed provision to farmers of technical information on AES set of requirements		1
Knowledge		Limited knowledge on biodiversity and natural dynamics	1
Knowledge		Limited knowledge on available on public policy instruments & initiatives related to biodiversity protection	1
Knowledge		Limited knowledge of consumers concerning biodiversity protection	1
Knowledge		Limited awareness among actors involved in territorial biodiversity initiatives regarding the broader network of counterparts	1
Knowledge	Limited knowledge of the effectiveness of AES, due to insufficient evaluation and science-based evidence		1
Knowledge	Limited knowledge on environmental issues among policy makers and elected members		2
Knowledge	Limited knowledge of farming practices that are environmental and economically performing		1
Knowledge	Lack of multi-disciplinary skills and knowledge to advise on (feasible) farming practices to protect biodiversity		4
Institutional	Lack of coherence between policy objectives and policy tools		3
Institutional	Limited bottom up feedback loops between policy implementation and policy design		3
Institutional	Limited coordination between administrative and budgetary responsibilities across public administration actors		1
Institutional	Lack of coherence of policy objectives versus long-term vision of local and regional development		5
Institutional	Restrictions to funding allocations (e.g. quota to advisory funding per farmer)		1
Institutional	Unstable and (often) changing political priorities		2
Institutional	Limited flexibility of national strategies and policies to heterogeneous territorial needs		1
Financial		Lack of valorisation os sustainable farming practices within the value chain and final market prices	1
Financial	Limited (and unstable) financial resources for AES implementation		4
Financial	Limited impact of market tools (e.g. price premium, standards, labels)		1
Financial	Limited (and unstable) financial resources for advising and supporting activities		2
Cultural		Social pressure of the neighbouring community	1
Cultural	Limited communication between private and public actors of local and regional initiatives		1
Cultural	Lack of bottom-up approach in policy design (e.g. farmers inclusion in policy decision-making)		2
Cultural	Lack of trust by banks and other investments actors in environmental friendly farming practices		1
Cultural	Discouragement to adoption due to penalties in case of failure/irregularity of practice implementation		3
Cultural	High responsabilities given to farmers to maintain public goods (e.g. healthy ecosystems)		2
Cultural	Productivity mindset as dominant mindset for farmers (and other actors of the agri-food system)		1
Cultural	Conflicting timescale of action between policy level and farming level		2
Cultural	Reticence of farmers to additional risks linked to AES		2

## Sheet: Final list of barriers
ID	Category of barriers	Barrier	Type of source	Frequency
1	Technical	Complex and time-consuming administrative tasks for subsidies-related documents for both farmers and public administrations	Interviews	4
2	Technical	Non realistic AES set of requirements to be implemented at farm level	Interviews	4
3	Technical	High specialization of value chain and high concentration of processing machineries and tools making difficult to find selling channels for crop diversification products	Focus group	1
4	Power dynamics	Limited environmental advocacy representativeness at national level during policy negotiations	Focus group	1
5	Power dynamics	Unbalanced representativeness of advocacy & lobbying groups in the decision-making process	Interviews	1
6	Organizational	Delays in AES subsidies disbursement to farmers	Interviews	1
7	Organizational	Delayed provision to farmers of technical information on AES set of requirements	Interviews	1
8	Organizational	Limited coordination across local and regional initiatives complementary to AES	Interviews	5
9	Organizational	Lack of coherent environmental approach across local and regional initiatives	Interviews	1
10	Organizational	Limited bottom up feedback loops between policy implementation and policy design	Interviews	3
11	Organizational	Limited coordination between administrative and budgetary responsibilities across public administration actors	Interviews	1
12	Knowledge	Limited knowledge on environmental issues among policy makers and elected members	Interviews	2
13	Knowledge	Limited knowledge of the effectiveness of AES, due to unsufficient evaluation and science-based evidence	Interviews	1
14	Knowledge	Lack of multi-disciplinary skills and knowledge to advise on (feasible) farming practices to protect biodiversity	Interviews	4
15	Knowledge	Limited knowledge of available of public policy instruments & initiatives related to biodiversity protection	Focus group	1
16	Knowledge	Limited knowledge of consumers concerning biodiversity protection	Focus group	1
17	Knowledge	Limited networking across local and regional actors involved in biodiversity protection	Focus group	1
18	Knowledge	Limited knowledge of farmers on biodiversity and natural dynamics	Focus group	1
19	Knowledge	Limited knowledge of farming practices that are environmental and economically performing	Interviews	1
20	Institutional	Lack of coherence of policy objectives versus long-term vision of local and regional development	Interviews	5
21	Institutional	Restrictions to funding allocations (e.g. quota to advisory funding per farmer)	Interviews	1
22	Institutional	Unstable and (often) changing political priorities	Interviews	2
23	Institutional	Limited flexibility of national strategies and policies to heterogeneous territorial needs	Interviews	1
24	Institutional	Lack of coherence between policy objectives and policy tools	Interviews	3
25	Institutional	Potential exclusion of farmers due to the AES policy design	Interviews	2
26	Institutional	Low compatibility of some AES with current farming practices	Interviews	5
27	Institutional	Lack of environmental effectiveness of AES due to spatial mismatch	Interviews	3
28	Financial	Limited (and unstable) financial resources for AES implementation	Interviews	3
29	Financial	Limited (and unstable) financial resources for advising and supporting activities	Interviews	2
30	Financial	Limited added-value of sustainable farming practices within the value chain and final market prices	Focus group	1
31	Financial	Limited impact of market tools (e.g. price premium, standards, labels)	Interviews	1
32	Cultural	Social pressure from (part of) neighbouring community discouraging AES adoption	Focus group	1
33	Cultural	Limited communication between private and public actors of local and regional initiatives	Interviews	1
34	Cultural	Lack of bottom-up approach in policy design (e.g. farmers inclusion in policy decision-making)	Interviews	2
35	Cultural	Lack of trust by banks and other investments actors in environmental friendly farming practices	Interviews	1
36	Cultural	High responsibilities given to farmers to maintain public goods (e.g. healthy ecosystems)	Interviews	1
37	Cultural	Productivity mindset as dominant mindset for farmers (and other actors of the agri-food system)	Interviews	1
38	Cultural	Reticence of farmers to additional risks linked to AES	Interviews	2
39	Cultural	Discouragement to adoption due to penalties in case of failure/irregularity of practice implementation	Interviews	3
40	Cultural	Conflicting timescale of action between policy level and farming level	Interviews	2

## Sheet: DATA ANALYSIS -->
Data analysis

## Sheet: Barriers X Roles
Info: the Boolean matrices link each barrier to the roles identified for the AES governance process. The value “1” was assigned where the link was occurring, and value “0” otherwise. Two research members conducted independently the analysis, following a common guideline, as provided in the next spreadsheet. The research team has meet afterwards to validate the matrices. Column P, Q and R provides…
															Analysis within, between & outside AES governance process
	ID Barrier	Design	Funding	Coordinate	Control & payments	Monitor & evaluation	Advise	Report	Transfer knowledge	Provison of services	Advocacy	Value chain integration	Lobbying	Investment	Within	Between	Outside
Technical	1	1	0	1	0	1	0	1	0	0	0	0	0	0		Macro-meso
	2	1	0	0	0	0	0	0	0	0	0	0	0	0	Macro
	3	0	0	0	0	0	0	0	0	0	0	1	0	0			x
Power dynamics/relational	4	1	0	0	0	0	0	0	0	0	1	0	0	0	Macro		x
	5	1	0	0	0	0	0	0	0	0	1	0	1	0	Macro		x
Organizational	6	0	0	1	1	0	0	0	0	0	0	0	0	0	Meso
	7	0	0	1	0	0	0	0	0	0	0	0	0	0	Meso
	8	0	0	1	0	0	0	0	0	0	0	0	0	0	Meso
	9	0	0	1	0	0	0	0	0	0	0	0	0	0	Meso
	10	1	0	1	0	0	0	1	1	0	0	0	0	0		Macro-meso
	11	1	0	1	0	0	0	0	0	0	0	0	0	0		Macro-meso
Knowledge	12	1	1	0	0	0	0	0	0	0	0	0	0	0	Macro
	13	1	1	0	0	0	0	0	0	0	0	0	0	0	Macro
	14	0	0	0	0	0	1	0	1	1	0	0	0	0		Meso-micro
	15	0	0	1	0	0	1	0	1	1	0	0	0	0		Meso-micro
	16	0	0	0	0	0	0	0	0	0	1	1	0	0			x
	17	0	0	1	0	0	0	0	1	0	0	0	0	0	Meso
	18	0	0	0	0	0	1	0	0	1	0	0	0	0		Meso-micro
	19	0	0	0	0	0	1	0	0	1	0	0	0	0		Meso-micro
Institutional	20	1	0	0	0	0	0	0	0	0	0	1	0	0	Macro		x
	21	1	1	0	0	0	0	0	0	0	0	0	0	0	Macro
	22	1	0	0	0	0	0	0	0	0	0	0	0	0	Macro
	23	1	0	0	0	0	0	0	0	0	0	0	0	0	Macro
	24	1	1	0	0	0	0	0	0	0	0	0	0	0	Macro
	25	1	0	0	0	0	0	0	0	1	0	0	0	0		Macro-micro
	26	1	0	0	0	0	0	0	0	1	0	0	0	0		Macro-micro
	27	1	0	0	0	0	0	0	0	0	0	0	0	0	Macro
Financial	28	1	0	0	0	0	0	0	0	1	0	0	0	0	Macro
	29	1	1	0	0	0	1	0	0	0	0	0	0	0	Macro
	30	0	0	0	0	0	0	0	0	0	0	1	0	0		Macro-meso	x
	31	0	0	0	0	0	0	0	0	0	0	1	0	0		Macro-micro	x
Cultural	32	0	0	0	0	0	0	0	0	1	0	0	0	0	Micro
	33	0	0	1	0	0	0	0	0	0	0	0	0	0	Meso
	34	1	0	1	0	0	0	0	0	0	0	0	0	0		Macro-meso
	35	0	0	0	0	0	0	0	0	0	0	1	0	1			x
	36	1	0	0	0	0	0	0	0	1	0	0	0	0		Macro-micro
	37	0	0	0	0	0	0	0	0	1	0	1	0	0	Micro		x
	38	0	0	0	0	0	0	0	0	1	0	0	0	0	Micro
	39	1	1	0	1	0	0	0	0	0	0	0	0	0		Macro-meso
	40	1	0	0	0	0	0	0	0	1	0	0	0	0		Macro-micro

[truncated: 2 more sheets: Barriers X Actors, Matrix guideline]
